# Supplementary material for: Salivary microbial profiles across periodontal severity stage according to the 2018 AAP/EFP classifications: a cross-sectional study
Source: Front Oral Health. 2026 Apr 30;7:1811009. doi: 10.3389/froh.2026.1811009 (PMC13171509; doi:10.3389/froh.2026.1811009)
Supplement: Supplementary file 1 [file Table1.xlsx]

## Sheet: Table S1. Bacterial probes
	Table S1. Reference strains employed for the development of DNA-probes.
	Species	ATCC	Complex	Species	ATCC	Complex
	Actinomyces israelii	12102	Actinomyces	Parvimonas micra	33270	Orange
	Actinomyces naeslundii	12104	Actinomyces	Porphyromonas endodontalis	35406	Other
	Actinomyces viscosus	43146	Actinomyces	Porphyromonas gingivalis	33277	Red
	Aggregatibacter actinomycetemcomitans	*	Ungrouped	Prevotella intermedia	25611	Orange
	Campylobacter gracilis	33236	Orange	Prevotella melaninogenica	25845	Other
	Campylobacter rectus	33238	Orange	Prevotella nigrescens	33563	Orange
	Campylobacter showae	51146	Orange	Schaalia georgiae	49285	Actinomyces
	Capnocytophaga gingivalis	33624	Green	Schaalia odontolytica	17929	Purple
	Capnocytophaga ochracea	27872	Green	Selenomonas artemidis	43528	Other
	Capnocytophaga sputigena	33612	Green	Selenomonas noxia	43541	Ungrouped
	Corynebacterium matruchotii	14266	Other	Streptococcus anginosus	33397	Yellow
	Cutibacterium acnes	6919	Other	Streptococcus constellatus	27823	Orange
	Eikenella corrodens	23834	Green	Streptococcus gordonii	10558	Yellow
	Fusobacterium nucleatum sensu stricto	**	Orange	Streptococcus intermedius	27335	Yellow
	Fusobacterium periodonticum	33693	Orange	Streptococcus mitis	49456	Yellow
	Fusobacterium sulci	35585	Other	Streptococcus oralis	35037	Yellow
	Gemella morbillorum	27824	Other	Streptococcus sanguinis	10556	Yellow
	Lachnoanaerobaculum saburreum	33271	Other	Tannerella forsythia	43037	Red
	Leptotrichia buccalis	14201	Other	Treponema denticola	35405	Red
	Neisseria mucosa	19696	Other	Veillonella parvula	10790	Purple
	Serotypes a (43717) and b (43718) were combinated to generate a single DNA-probe** Subspecies nucleatum (25586), polymorphum (10953), and vicentii (49256) were combined to generate a single DNA-probe. (ATCC-American Type Culture Collection, Rockville, MD. Complex-species were grouped according to the descriptions of microbial complexes in subgingival plaque, with the following exceptions- C. matr…

## Sheet: Table S2. Levels
Table S2. Average levels (bacterial counts x 10⁵ ± SEM) of 40 bacterial species evaluated in subjects with periodontal health vs gingivitis vs subjects with periodontitis stage I and II vs subjects with periodontitis stage III and IV.
Specie	Health				Gingivitis				Stage I/II				Stage III/IV				p
	Mean	SEM	Min	Max	Mean	SEM	Min	Max	Mean	SEM	Min	Max	Mean	SEM	Min	Max
A. actinomycetemcomitans stp.b.	4.04797	0.791601	0	15.6296	6.85089	1.02016	0	19.7533	6.04902	1.06593	0	14.4652	9.73651	1.35992	0	56.8817	0.00212859
A. israelii	2.74183	0.459057	0	10.4324	3.55343	0.680467	0	18.0297	2.55284	0.501319	0	6.54108	4.59679	0.698897	0	23.2265	0.224351
A. naeslundii	1.70156	0.291542	0	5.97424	2.69481	0.601946	0	18.5988	2.59266	0.983085	0	18.272	2.97883	0.377495	0	9.81418	0.170636
A. viscosus	3.99755	0.495267	0	12.0047	4.2108	0.702701	0	13.7668	3.27608	0.560498	0	7.82176	5.36573	0.606966	0	16.7329	0.259033
C. acnes	5.84743	1.16771	0	25.9206	9.78289	1.80007	0	41.7437	6.22726	1.24438	0	17.501	12.9611	1.8844	0	55.2333	0.0117972
C. gingivalis	4.68829	1.01369	0	20.1629	7.87713	1.4107	0	35.7009	6.49347	2.0343	0	33.9332	10.1922	1.70053	0	45.721	0.0587535
C. gracilis	3.04317	0.838098	0	24.8013	3.59399	0.685744	0	12.0771	4.15615	2.53099	0	45.9612	7.01439	1.84053	0	58.6859	0.0501537
C. matruchotii	9.69812	2.15447	0	69.8469	9.29392	1.10804	0.339239	21.0885	7.87163	1.10693	0.276696	16.9955	13.7309	1.69034	1.02626	75.6106	0.0111494
C. ochracea	1.20619	0.26191	0	6.07369	2.37391	0.475629	0	10.8695	1.34994	0.550498	0	10.194	3.00091	0.429009	0	11.0946	0.0378994
C. rectus	1.89389	0.467496	0	11.8345	3.94894	0.768025	0	12.4576	2.5408	0.541272	0	6.48639	5.72271	0.961798	0	42.4598	0.00112355
C. showae	3.3672	0.7031	0	12.9252	4.15636	0.677341	0	15.2442	3.29132	0.734379	0	11.6437	8.9133	1.9032	0	69.7215	0.00658683
C. sputigena	6.51143	1.30307	0	28.6099	10.8257	1.53402	0	37.0793	8.97411	2.36072	0	30.8412	14.5391	1.58612	0	39.5874	0.00177003
E. corrodens	6.46542	1.04883	0	21.6968	12.0926	1.3647	0.743477	29.4369	12.2191	2.29703	0	29.778	15.0109	1.15707	0	30.8543	9.45478e-05
E. nodatum	4.42306	0.922314	0	24.059	5.45024	0.909377	0	24.551	4.39268	1.68537	0	29.2949	8.41159	1.69193	0	61.358	0.114255
F. alocis	9.71341	1.84792	0	38.673	10.6246	1.75983	0	44.7728	9.78379	1.99087	0.884283	24.4111	11.9657	1.33202	0	50.0062	0.334027
F. nucleatum sensu stricto	5.94441	1.7978	0	37.8954	9.04787	1.99716	0	39.096	4.76777	1.15387	0	17.8952	9.57348	1.38651	0	54.0106	0.0108038
F. periodonticum	10.9165	1.52097	1	34.5278	15.782	1.68147	1.68413	38.068	14.339	2.29872	1.77448	35.9951	18.8658	1.3139	3.60527	42.6765	0.00153706
G. morbillorum	16.056	3.38706	0	90.8453	13.534	1.89753	0	54.7508	9.60241	2.78896	0	43.1301	15.3105	2.15866	0	66.1125	0.290325
L. bacolum saburreum	7.94898	1.58629	0	41.6306	7.95241	1.28258	0	24.5116	5.19801	1.45672	0	21.9178	9.2574	0.989714	0	27.0409	0.109817
N. mucosa	7.87952	1.32632	0.377601	28.0199	10.6548	1.45249	0	29.5802	11.2869	1.95905	0.129534	32.4289	12.397	1.21015	0	29.8353	0.0453743
P. endodontalis	11.4824	2.60722	0	77.9293	12.1767	1.97364	0	62.5759	12.5879	3.07534	0	47.9227	18.9943	2.62745	0.175631	95.853	0.0165332
P. gingivalis	5.39463	1.20015	0	36.484	6.65082	0.943544	0	17.2256	7.42157	1.31286	0	22.5483	17.6011	4.36957	0	191.393	1.51022e-05
P. intermedia	3.09382	0.741004	0	17.5546	3.99758	0.716566	0	11.7359	3.30712	1.16326	0	13.6235	7.05169	0.977207	0	26.7461	0.0614743
P. loescheii	5.0522	0.838511	0	16.6822	7.42092	1.64329	0	50.9248	4.4069	1.01353	0	16.5767	8.14614	1.73412	0	66.0269	0.342075
P. melaninogenica	30.4796	3.81182	0	94.6958	30.8598	3.19597	1.97049	59.9028	26.7803	4.72334	0	62.3866	38.2377	2.85126	0	63.2458	0.0511505
P. micra	7.31282	1.3965	0	32.143	7.57423	1.29113	0	22.6116	6.63559	2.95112	0	51.6135	12.9577	2.35796	0	82.1326	0.143001
P. nigrescens	9.83341	1.78019	0	53.8272	22.9786	5.3738	0	135.483	17.4752	6.9348	0	129.622	22.2446	3.10109	0	91.7789	0.0505744
S. anginosus	5.92855	0.731355	0	14.771	8.44771	1.42088	0	31.8921	7.94589	1.70489	0.333512	26.102	10.2141	1.49043	0	36.8221	0.668689
S. constellatus	7.53753	1.59018	1.11881	48.0252	7.03009	0.91381	0	20.922	6.21729	1.08808	1.37037	20.2995	8.30008	0.730803	1.22892	21.0194	0.153155
S. georgiae	2.47004	0.365234	0	9.00292	4.16307	0.839336	0	19.6021	2.97882	0.534349	0	7.81225	5.39423	0.783324	0	21.0458	0.0654259
S. gordonii	7.66197	1.50036	0.414216	37.6389	8.43575	1.0608	0	20.4122	7.39776	1.38937	1.06411	21.0394	13.4502	1.72427	0.936332	54.4824	0.0227959
S. intermedius	5.92172	0.727979	0.919137	15.591	9.16815	1.8926	0	51.4451	6.2032	0.931645	1.05248	14.2317	13.2056	1.91065	0.539353	64.7271	0.0211994
S. mitis	11.0745	1.2094	0	30.3152	13.4368	1.128	1.46455	28.6803	13.1119	1.73948	2.67843	28.0666	16.8581	0.966771	2.40518	29.22	0.00179944
S. noxia	1.84582	0.421225	0	10.9381	2.92632	0.535361	0	13.378	1.65031	0.352536	0	4.63019	3.51122	0.543094	0	22.8829	0.0318382
S. odontolytica	1.5634	0.270788	0	5.26269	4.07819	1.02513	0	33.7376	6.43904	3.226	0	52.7187	6.29814	1.30681	0	41.2197	0.0108179
S. oralis	5.57981	0.87367	0	16.8859	6.83343	1.4588	0	44.1414	6.21417	2.03796	0	37.7747	8.10971	0.872796	0	21.8128	0.175317
S. sanguinis	5.76012	0.714476	0	14.5456	6.96017	0.93786	0	21.0644	5.47938	0.909492	0	12.1966	8.76313	1.09609	0	38.5441	0.25162
T. denticola	11.4519	1.60723	0	29.7855	12.2643	1.62329	0	31.169	8.53891	2.10421	0	29.5805	17.7616	1.92938	0	65.8085	0.0163849
T. forsythia	4.13944	0.868551	0	22.8841	6.30194	0.87035	0	21.345	4.7882	1.00303	0	13.1955	9.77219	1.19061	0	36.4057	0.0004425
V. parvula	10.4533	1.20889	0	24.4768	17.5522	4.29805	0	120.976	19.0889	6.64566	0	113.578	17.9412	4.73542	0	168.816	0.813861
Kruskal Wallis *p<0.05

## Sheet: Table S3. Proportion
Table S3. Mean individual proportion (%) of 40 bacterial species evaluated in subjects with periodontal health (n=33) vs. subjects with gingivitis (n=34) vs. subjects with stage I-II periodontitis (n=18) vs. subjects with stage III-IV periodontitis (n=51).
Specie	Health				Gingivitis				Stage I/II				Stage III/IV				p
	Mean	SEM	Min	Max	Mean	SEM	Min	Max	Mean	SEM	Min	Max	Mean	SEM	Min	Max
A. actinomycetemcomitans stp.b.	1.32875	0.169212	0	3.32201	1.64983	0.188147	0	4.58197	2.13305	0.404163	0	6.63539	1.93974	0.165147	0	5.40544	0.15035
A. israelii	1.04814	0.155682	0	3.26577	0.854842	0.114712	0	2.54638	0.909577	0.168567	0	2.59263	0.905744	0.101842	0	2.63857	0.933733
A. naeslundii	0.619666	0.0798048	0	1.47721	0.701501	0.0931461	0	2.44561	0.713231	0.179846	0	3.00533	0.572252	0.0538153	0	1.31414	0.878235
A. viscosus	1.70644	0.192224	0	4.29561	1.05015	0.144291	0	2.97726	1.25439	0.240068	0	3.86827	1.15796	0.116642	0	3.3115	0.0661063
C. acnes	1.73263	0.219097	0	4.77046	2.37875	0.318864	0	7.37968	1.8771	0.381618	0	5.96944	2.58369	0.294547	0	7.2083	0.282587
C. gingivalis	1.27651	0.21565	0	4.22268	1.69823	0.209824	0	4.69442	1.7169	0.379321	0	6.26547	1.759	0.199006	0	5.27538	0.333527
C. gracilis	0.797136	0.129722	0	2.74359	0.93371	0.154546	0	3.83201	0.96418	0.471271	0	8.48634	1.16735	0.22039	0	6.93205	0.344272
C. matruchotii	3.27464	0.325651	0	7.81767	2.93382	0.352715	0.0917373	9.78255	3.14279	0.507535	0.199591	8.84992	3.19965	0.264019	0.293568	9.49891	0.666384
C. ochracea	0.348315	0.0502438	0	0.897684	0.48339	0.0715119	0	1.42926	0.345656	0.0900159	0	1.67668	0.520524	0.058215	0	1.23282	0.142794
C. rectus	0.681763	0.130757	0	3.36271	0.904864	0.136383	0	2.77953	0.770734	0.133406	0	2.13357	1.04577	0.1066	0	3.9398	0.0576744
C. showae	1.01157	0.186007	0	3.66813	1.20329	0.200327	0	5.17545	0.889874	0.153063	0	2.03087	1.51087	0.209798	0	7.76065	0.081131
C. sputigena	1.93051	0.307609	0	7.73335	2.82007	0.304252	0	7.73062	2.37208	0.462472	0	5.69456	2.95365	0.253091	0	6.44483	0.0305621
E. corrodens	2.55511	0.418965	0	10.3295	3.43027	0.335866	1.16195	8.7129	3.70245	0.626493	0	9.07731	3.45935	0.243824	0	8.60497	0.0155389
E. nodatum	1.43706	0.253303	0	6.19918	1.54322	0.212215	0	5.49675	1.21419	0.339213	0	4.45919	1.8934	0.27704	0	7.99583	0.3899
F. alocis	3.03784	0.412282	0	9.11712	2.5718	0.302809	0	6.43431	2.96066	0.430969	0.87628	7.51011	2.38367	0.170731	0	6.50889	0.671688
F. nucleatum sensu stricto	1.4793	0.327137	0	7.48298	2.28578	0.545676	0	16.286	1.33927	0.294975	0	4.52214	1.85782	0.188732	0	5.66005	0.12606
F. periodonticum	4.24163	0.358422	1.75661	9.86158	4.70872	0.33521	0.889466	9.33853	4.67665	0.416401	1.08673	9.10112	4.43998	0.2964	1.70706	13.221	0.344066
G. morbillorum	4.99763	0.741705	0	16.513	4.03069	0.47603	0	12.2582	2.9438	0.651999	0	9.81976	3.73294	0.508757	0	18.213	0.1486
L. bacolum saburreum	2.38769	0.256548	0	5.92861	2.18024	0.301748	0	8.60094	1.908	0.420929	0	5.53865	1.92343	0.159999	0	4.23589	0.503273
N. mucosa	5.02284	1.57374	0.326523	45.9757	3.35071	0.518078	0	13.5473	5.52478	2.06474	0.0868439	38.6222	3.37034	0.481418	0	16.4239	0.57737
P. endodontalis	3.23484	0.386421	0	8.79222	3.28062	0.327402	0	8.89336	3.46177	0.479127	0	7.88219	3.61097	0.264705	0.160464	10.4444	0.704936
P. gingivalis	1.57434	0.178496	0	4.09344	1.71134	0.140858	0	2.90161	2.35775	0.290335	0	5.6537	3.30554	0.505093	0	19.2884	0.000759578
P. intermedia	1.26016	0.297193	0	8.46471	1.50003	0.355532	0	10.239	1.19729	0.492665	0	8.28078	1.85226	0.348563	0	12.9945	0.461784
P. loescheii	1.8393	0.306541	0	8.86348	1.82833	0.281919	0	6.69626	1.49229	0.290084	0	4.04897	1.47204	0.184008	0	6.12656	0.685567
P. melaninogenica	12.2746	1.31004	0	28.4732	11.0806	1.40081	1.17831	34.0157	9.97127	1.60044	0	21.5184	10.3604	1.01226	0	27.927	0.655928
P. micra	2.31032	0.332941	0	6.527	2.07481	0.349133	0	7.97416	2.15095	0.725748	0	12.1179	2.33029	0.336923	0	10.3312	0.803444
P. nigrescens	3.42317	0.361006	0	7.49896	6.49069	1.44099	0	38.9464	4.95033	1.10989	0	19.7307	4.98154	0.511622	0	13.5124	0.220303
S. anginosus	2.75928	0.396337	0	8.64977	2.15524	0.281769	0	6.41489	3.28851	0.827557	0.131927	14.9543	2.01661	0.23155	0	8.2288	0.342749
S. constellatus	2.50154	0.185902	0.532646	4.8369	1.99642	0.1849	0	4.95725	2.30177	0.328301	0.658472	5.6223	1.84773	0.113251	0.442931	3.89686	0.0459647
S. georgiae	1.02101	0.1334	0	4.06453	0.937803	0.133697	0	2.76845	1.0662	0.180689	0	2.80678	1.04622	0.117245	0	2.97192	0.844801
S. gordonii	2.51089	0.238646	0.477518	6.44013	2.1881	0.17141	0	4.51259	2.43865	0.244089	0.646802	4.62887	2.60843	0.2019	0.454913	6.56615	0.718302
S. intermedius	2.76625	0.430326	0.576531	10.9881	2.15603	0.262156	0	7.26571	2.57792	0.478879	0.571929	7.53454	2.70918	0.276918	0.307992	8.26209	0.673383
S. mitis	4.63842	0.507403	0	16.099	4.50858	0.397015	1.92128	11.3988	4.6127	0.350716	1.91795	7.4142	4.06836	0.225223	1.77944	9.48727	0.564909
S. noxia	0.545837	0.0735618	0	1.61663	0.70197	0.0888161	0	1.92255	0.508527	0.0907888	0	1.20679	0.697713	0.0799099	0	2.97848	0.43738
S. odontolytica	0.522412	0.0785562	0	1.56086	0.938995	0.145345	0	4.43626	1.42613	0.536916	0	8.67102	1.15599	0.179328	0	6.28743	0.046161
S. oralis	2.52094	0.47734	0	14.0059	1.78061	0.265765	0	5.80429	2.05537	0.40285	0	6.21307	1.76298	0.186253	0	6.73523	0.813654
S. sanguinis	3.1321	0.591062	0	13.478	2.07219	0.32572	0	9.46865	2.47306	0.613598	0	10.3108	2.01572	0.309092	0	14.5217	0.656782
T. denticola	4.63088	0.614305	0	11.7713	3.97032	0.522321	0	12.9366	3.36871	0.787651	0	10.4719	3.85327	0.333615	0	9.82285	0.614721
T. forsythia	1.12917	0.139907	0	2.41617	1.70102	0.154076	0	3.49333	1.48473	0.305449	0	5.42233	1.90909	0.155282	0	5.6847	0.00925505
V. parvula	4.48938	0.429671	0	10.8241	5.21236	0.986464	0	27.5787	5.45673	0.979397	0	17.2885	4.01857	0.762598	0	25.7502	0.10564
Kruskal Wallis *p<0.05

## Sheet: Table S4. Prevalence
Table S4. Prevalence (% of colonized sites) of 40 bacterial species evaluated in subjects with periodontal health (n=33) vs. subjects with gingivitis (n=34) vs. subjects with stage I-II periodontitis (n=18) vs. subjects with stage III-IV periodontitis (n=51).
Specie	Health				Gingivitis				Stage I/II				Stage III/IV				p
	Mean	SEM	Min	Max	Mean	SEM	Min	Max	Mean	SEM	Min	Max	Mean	SEM	Min	Max
A. actinomycetemcomitans stp.b.	0.878788	0.0576953	0	1	0.882353	0.056086	0	1	0.888889	0.0762216	0	1	0.958333	0.0291477	0	1	0.54074
A. israelii	0.848485	0.0633833	0	1	0.823529	0.0663619	0	1	0.944444	0.0555556	0	1	0.895833	0.0445583	0	1	0.581317
A. naeslundii	0.757576	0.0757576	0	1	0.823529	0.0663619	0	1	0.833333	0.0903877	0	1	0.833333	0.0543607	0	1	0.835005
A. viscosus	0.939394	0.04218	0	1	0.852941	0.0616521	0	1	0.888889	0.0762216	0	1	0.895833	0.0445583	0	1	0.722856
C. acnes	0.818182	0.0681818	0	1	0.852941	0.0616521	0	1	0.777778	0.100832	0	1	0.875	0.0482403	0	1	0.77359
C. gingivalis	0.757576	0.0757576	0	1	0.823529	0.0663619	0	1	0.888889	0.0762216	0	1	0.9375	0.0353083	0	1	0.131507
C. gracilis	0.727273	0.0787296	0	1	0.764706	0.0738407	0	1	0.555556	0.120517	0	1	0.875	0.0482403	0	1	0.0488456
C. matruchotii	0.909091	0.0508197	0	1	1	0	1	1	1	0	1	1	1	0	1	1	0.0263749
C. ochracea	0.727273	0.0787296	0	1	0.735294	0.076799	0	1	0.777778	0.100832	0	1	0.770833	0.0613066	0	1	0.957752
C. rectus	0.878788	0.0576953	0	1	0.852941	0.0616521	0	1	0.944444	0.0555556	0	1	0.916667	0.040315	0	1	0.69939
C. showae	0.727273	0.0787296	0	1	0.911765	0.0493748	0	1	0.833333	0.0903877	0	1	0.916667	0.040315	0	1	0.0787397
C. sputigena	0.818182	0.0681818	0	1	0.941176	0.0409594	0	1	0.833333	0.0903877	0	1	0.979167	0.0208333	0	1	0.0499048
E. corrodens	0.878788	0.0576953	0	1	1	0	1	1	0.888889	0.0762216	0	1	0.979167	0.0208333	0	1	0.0671055
E. nodatum	0.848485	0.0633833	0	1	0.852941	0.0616521	0	1	0.666667	0.114332	0	1	0.854167	0.0514815	0	1	0.293189
F. alocis	0.848485	0.0633833	0	1	0.882353	0.056086	0	1	1	0	1	1	0.958333	0.0291477	0	1	0.154028
F. nucleatum sensu stricto	0.69697	0.0812409	0	1	0.852941	0.0616521	0	1	0.777778	0.100832	0	1	0.875	0.0482403	0	1	0.20478
F. periodonticum	1	0	1	1	1	0	1	1	1	0	1	1	1	0	1	1	NA
G. morbillorum	0.848485	0.0633833	0	1	0.911765	0.0493748	0	1	0.722222	0.108632	0	1	0.854167	0.0514815	0	1	0.347996
L. bacolum saburreum	0.848485	0.0633833	0	1	0.852941	0.0616521	0	1	0.777778	0.100832	0	1	0.875	0.0482403	0	1	0.809693
N. mucosa	1	0	1	1	0.970588	0.0294118	0	1	1	0	1	1	0.979167	0.0208333	0	1	0.716933
P. endodontalis	0.939394	0.04218	0	1	0.970588	0.0294118	0	1	0.944444	0.0555556	0	1	1	0	1	1	0.403828
P. gingivalis	0.848485	0.0633833	0	1	0.941176	0.0409594	0	1	0.944444	0.0555556	0	1	0.979167	0.0208333	0	1	0.14541
P. intermedia	0.757576	0.0757576	0	1	0.705882	0.0793176	0	1	0.555556	0.120517	0	1	0.729167	0.064821	0	1	0.476309
P. loescheii	0.878788	0.0576953	0	1	0.852941	0.0616521	0	1	0.888889	0.0762216	0	1	0.9375	0.0353083	0	1	0.64905
P. melaninogenica	0.909091	0.0508197	0	1	1	0	1	1	0.944444	0.0555556	0	1	0.979167	0.0208333	0	1	0.219497
P. micra	0.757576	0.0757576	0	1	0.735294	0.076799	0	1	0.555556	0.120517	0	1	0.791667	0.0592382	0	1	0.279344
P. nigrescens	0.848485	0.0633833	0	1	0.882353	0.056086	0	1	0.777778	0.100832	0	1	0.833333	0.0543607	0	1	0.800122
S. anginosus	0.969697	0.030303	0	1	0.882353	0.056086	0	1	1	0	1	1	0.895833	0.0445583	0	1	0.277948
S. constellatus	1	0	1	1	0.941176	0.0409594	0	1	1	0	1	1	1	0	1	1	0.118213
S. georgiae	0.969697	0.030303	0	1	0.852941	0.0616521	0	1	0.944444	0.0555556	0	1	0.9375	0.0353083	0	1	0.299988
S. gordonii	1	0	1	1	0.941176	0.0409594	0	1	1	0	1	1	1	0	1	1	0.118213
S. intermedius	1	0	1	1	0.970588	0.0294118	0	1	1	0	1	1	1	0	1	1	0.40543
S. mitis	0.969697	0.030303	0	1	1	0	1	1	1	0	1	1	1	0	1	1	0.386977
S. noxia	0.787879	0.0722681	0	1	0.852941	0.0616521	0	1	0.777778	0.100832	0	1	0.854167	0.0514815	0	1	0.787301
S. odontolytica	0.727273	0.0787296	0	1	0.823529	0.0663619	0	1	0.722222	0.108632	0	1	0.8125	0.0569329	0	1	0.670553
S. oralis	0.969697	0.030303	0	1	0.911765	0.0493748	0	1	0.944444	0.0555556	0	1	0.958333	0.0291477	0	1	0.72835
S. sanguinis	0.969697	0.030303	0	1	0.911765	0.0493748	0	1	0.944444	0.0555556	0	1	0.895833	0.0445583	0	1	0.635622
T. denticola	0.818182	0.0681818	0	1	0.794118	0.0703874	0	1	0.722222	0.108632	0	1	0.9375	0.0353083	0	1	0.115728
T. forsythia	0.787879	0.0722681	0	1	0.911765	0.0493748	0	1	0.888889	0.0762216	0	1	0.958333	0.0291477	0	1	0.105594
V. parvula	0.969697	0.030303	0	1	0.794118	0.0703874	0	1	0.833333	0.0903877	0	1	0.625	0.0706166	0	1	0.0029606
Kruskal Wallis *p<0.05

## Sheet: Table 5S. Complex
Table S5. Average proportion by bacterial complexes (%) of 40 bacterial species in subjects with Periodontal Health (n=33), Gingivitis (n=34), Stage I–II periodontitis (n=18), and Stage III–IV periodontitis (n=51).
Complex	Health				Gingivitis				Stage I/II				Stage III/IV				p
	Mean	SEM	Min	Max	Mean	SEM	Min	Max	Mean	SEM	Min	Max	Mean	SEM	Min	Max
Actinomyces	4.39526	0.409416	0	9.10551	3.5443	0.39962	0	8.49617	3.9434	0.55315	0	8.55963	3.68218	0.29662	0	8.13452	0.480392
Green	6.11045	0.749622	0	19.4207	8.43197	0.629935	1.25504	14.8701	8.13708	1.32378	0	17.8699	8.69252	0.493983	1.07962	16.7816	0.0065695
Not grouped	1.87459	0.207988	0	4.21717	2.3518	0.233502	0	5.59815	2.64158	0.42347	0	7.11401	2.63745	0.198879	0	6.9405	0.0920927
Orange	19.1436	0.752033	6.95666	26.7549	23.6415	1.281	10.9526	44.6129	20.4552	1.71251	6.50103	34.1142	22.927	0.694517	12.8668	38.9631	0.00264601
Other	37.802	1.21167	16.2678	50.6603	33.6356	1.32767	18.5959	49.2216	33.2824	1.86641	19.9267	46.7512	32.6371	1.04527	15.6484	46.0932	0.016937
Purple	5.01179	0.438408	0.92046	10.8241	6.15135	1.01513	0.65051	29.0997	6.88286	1.22795	0.598984	18.5433	5.17457	0.871204	0	32.0377	0.222266
Red	7.33439	0.698507	0	13.6786	7.38269	0.62316	0	16.0207	7.21119	0.894126	0	14.3276	9.0679	0.639285	0	26.8394	0.33977
Yellow	18.3279	2.20947	8.50403	61.776	14.8608	1.06368	6.52953	36.1017	17.4462	2.082	6.7838	35.8405	15.1813	0.901134	5.80559	44.9889	0.882737
Kruskal Wallis *p<0.05

## Sheet: Table S6. All variables VIFs
Table S6. Variance Inflation Factor (VIFs) for assessing multicollinearity of sociodemographic, clinical and microbiological variables.
	VIF
Age	8.4
Sex	2.8
Marital status	4.16
Education	57.11
Occupation	110.3
Smoking	2.29
BMI	3.59
CAL	8.59
RBL	4.13
PD	13.43
BoP (%)	3.29
Surfaces with biofi lm greater than 2/3	3.29
DMFT	8.9
Decay	3.52
Filled	3.02
Missing teeth	2.43
Without decay	6.54
A. georgiae	64.19
A. israelii	72.73
A. naeslundii	34.91
A. viscosus	25.22
A. a. b	22.67
C. gracilis	22.57
C. rectus	41.29
C. showae	19.97
C. gingivalis	35.72
C. ochracea	38.27
C. sputigena	50.97
C. matruchotii	70.25
E. corrodens	67.41
E. nodatum	24.56
E. saburreum	39.3
F. alocis	31.85
F. nu. nuc	31.92
F. periodonticum	24.44
G. morbillorum	30.93
N. mucosa	14.74
P. micra	22.3
P. endodontalis	43.19
P. gingivalis	47.22
P. intermedia	12.19
P. loescheii	23.07
P. melaninog.	18.16
P. nigrescens	17.54
S. acnes	72.04
S. noxia	29.42
S. anginosus	53.62
S. constellatus	46.82
S. gordonii	25.78
S. intermedius	84.72
S. mitis	17.77
S. oralis	42.75
S. odontolyticus	43.69
S. sanguinis	34.88
T. forsythia	33.77
T. denticola	24.52
V. parvula	35.32
Actinomyces	24.39
Yellow	26.38
Purple	17.81
Green	32.14
Orange	21.48
Red	32.77

## Sheet: Table S7. Retained VIFs
Table S7: Table S7: VIFs multicollinearity assessment of variables retained in the final model.
	VIF
Age	2.21
Marital status	1.65
Smoking	1.03
BMI	1.03
DMFT	1.63
A. a. b	3.42
Surfaces with biofilm greater than 2/3	1.26
C. acnes	2.63
C. showae	2
C. ochracea	3.53
F. nu. nuc	2.46
P. endodontalis	3.41
P. gingivalis	1.68
S. odontolyticus	2.44

## Sheet: Table S8. Proportional odds
Table S8: Assessment of the proportional odds assumption using the Brant test.
	X2	p
Omnibus	45.14	0.021
Age	10.71	0.005
Marital status	4.65	0.098
Smoking	0.57	0.753
BMI	-7.73	1
DMFT	0.28	0.868
Surfaces with biofilm greater than 2/3	1.8	0.407
A. a. b	2.4	0.301
C. acnes	0.17	0.92
C. showae	-38.73	1
C. ochracea	5.75	0.056
F. nu. nuc	4.44	0.109
P. endodontalis	5.18	0.075
P. gingivalis	3.63	0.163
S. odontolyticus	6.75	0.034

## Sheet: Table S9. Ordinal logistic DMFT
Table S9. Ordinal logistic regression model of periodontitis severity adjusted for sociodemographic, clinical, microbiological variables, and individual DMFT components (D, M, F)
	OR	(95% CI)	p
Age	1.06	(1.03-1.10)	<0.001
Marital status	0.43	(0.16-1.14)	0.093
Smoking	1.16	(0.46-2.94)	0.747
Surfaces with biofilm greater than 2/3	1.02	(1.00-1.04)	0.012
Decay	0.99	(0.84-1.17)	0.961
BMI	1.08	(0.99-1.18)	0.062
A. actinomycetemcomitans	1.21	(1.07-1.36)	0.002
C. acnes	1.05	(0.99-1.11)	0.091
C. ochracea	0.66	(0.49-0.88)	0.006
C. showae	1.09	(0.97-1.22)	0.119
F. nucleatum sensu stricto	0.88	(0.82-0.94)	<0.001
P. endodontalis	0.91	(0.86-0.96)	<0.001
P. gingivalis	1.21	(1.10-1.34)	<0.001
S. odontolytica	1.12	(1.04-1.20)	0.002
